# Supplementary material for: DEclust: A statistical approach for obtaining differential expression profiles of multiple conditions
Source: PLoS One. 2017 Nov 21;12(11):e0188285. doi: 10.1371/journal.pone.0188285 (PMC5697878; doi:10.1371/journal.pone.0188285)
Supplement: S1 Table — AUC values are shown in column 5–10. (XLSX) [file pone.0188285.s014.xlsx]

## Sheet: S1_Table
DE_TOOL	METHOD	DISTANCE	#replicates	DEclust_dataset1	existing_dataset1	DEclust_dataset2	existing_dataset2	DEclust_dataset3	existing_dataset3
DESeq	average	cosine	1	0.482463	0.489066	0.500446	0.504193	0.483084	0.501178
DESeq	average	cosine	2	0.55738	0.553906	0.571584	0.566658	0.539546	0.558308
DESeq	average	cosine	3	0.608915	0.611098	0.600358	0.594476	0.604127	0.597156
DESeq	average	cosine	4	0.65337	0.632762	0.650492	0.636785	0.65972	0.628948
DESeq	average	cosine	5	0.687539	0.655009	0.674619	0.653694	0.698294	0.657006
DESeq	average	cosine	6	0.71326	0.675894	0.709743	0.677839	0.702612	0.673201
DESeq	average	cosine	12	0.771359	0.738673	0.770267	0.749917	0.77453	0.74763
DESeq	average	cosine	18	0.801412	0.780927	0.798782	0.782575	0.797774	0.777936
DESeq	average	cosine	24	0.819219	0.802488	0.815326	0.796456	0.813443	0.794784
DESeq	average	euclidean	1	0.478667	0.478902	0.482505	0.481671	0.48522	0.476305
DESeq	average	euclidean	2	0.500932	0.47731	0.497164	0.48076	0.488244	0.479787
DESeq	average	euclidean	3	0.527374	0.485453	0.518774	0.481193	0.519003	0.486303
DESeq	average	euclidean	4	0.566883	0.480214	0.57039	0.480007	0.575937	0.488375
DESeq	average	euclidean	5	0.591724	0.489441	0.599863	0.491479	0.581696	0.481914
DESeq	average	euclidean	6	0.613046	0.488604	0.620289	0.501543	0.610172	0.485248
DESeq	average	euclidean	12	0.688256	0.49279	0.692311	0.488397	0.689459	0.496544
DESeq	average	euclidean	18	0.730403	0.495886	0.72152	0.492222	0.725721	0.491535
DESeq	average	euclidean	24	0.757957	0.502806	0.755829	0.493258	0.754713	0.49306
DESeq	average	pearson	1	0.433615	0.42434	0.433998	0.425744	0.440333	0.424274
DESeq	average	pearson	2	0.45767	0.430489	0.462916	0.432473	0.461048	0.43034
DESeq	average	pearson	3	0.516291	0.435345	0.503654	0.433972	0.503999	0.431254
DESeq	average	pearson	4	0.572319	0.432623	0.572968	0.435442	0.565723	0.435369
DESeq	average	pearson	5	0.597065	0.438417	0.596789	0.43724	0.591431	0.438708
DESeq	average	pearson	6	0.634302	0.445703	0.625601	0.431406	0.618168	0.436144
DESeq	average	pearson	12	0.710327	0.454594	0.701884	0.4463	0.701077	0.442465
DESeq	average	pearson	18	0.746402	0.439748	0.743056	0.448739	0.741384	0.444153
DESeq	average	pearson	24	0.777777	0.448817	0.774832	0.450683	0.768595	0.446975
DESeq	complete	cosine	1	0.437536	0.420825	0.469472	0.431436	0.474476	0.465744
DESeq	complete	cosine	2	0.521892	0.485623	0.548787	0.460629	0.504188	0.495155
DESeq	complete	cosine	3	0.624032	0.517908	0.599038	0.509209	0.581458	0.571077
DESeq	complete	cosine	4	0.640816	0.566957	0.663946	0.614498	0.643078	0.556106
DESeq	complete	cosine	5	0.673204	0.514861	0.67826	0.594066	0.680462	0.567516
DESeq	complete	cosine	6	0.708796	0.58084	0.702332	0.551019	0.698695	0.570554
DESeq	complete	cosine	12	0.771206	0.605316	0.76454	0.675908	0.766544	0.634407
DESeq	complete	cosine	18	0.787504	0.658234	0.790307	0.747804	0.790541	0.751871
DESeq	complete	cosine	24	0.817757	0.681476	0.811506	0.737551	0.810339	0.592306
DESeq	complete	euclidean	1	0.484029	0.474428	0.475181	0.479952	0.47923	0.478307
DESeq	complete	euclidean	2	0.504859	0.478276	0.486236	0.477091	0.476918	0.474401
DESeq	complete	euclidean	3	0.538159	0.484448	0.521329	0.480575	0.516658	0.487421
DESeq	complete	euclidean	4	0.565684	0.480891	0.56981	0.482358	0.574924	0.490705
DESeq	complete	euclidean	5	0.593892	0.487515	0.594838	0.490972	0.5801	0.48501
DESeq	complete	euclidean	6	0.613602	0.487881	0.619543	0.493822	0.611245	0.486902
DESeq	complete	euclidean	12	0.691321	0.481469	0.691505	0.494639	0.689815	0.490397
DESeq	complete	euclidean	18	0.731064	0.496704	0.724193	0.496185	0.718995	0.499881
DESeq	complete	euclidean	24	0.756317	0.506828	0.760174	0.494931	0.748679	0.496058
DESeq	complete	pearson	1	0.435536	0.425533	0.439824	0.423567	0.441783	0.419995
DESeq	complete	pearson	2	0.456546	0.430324	0.465162	0.428612	0.460905	0.427021
DESeq	complete	pearson	3	0.51756	0.436006	0.497634	0.430794	0.504412	0.434194
DESeq	complete	pearson	4	0.571127	0.435885	0.575085	0.438556	0.574764	0.434352
DESeq	complete	pearson	5	0.598007	0.432661	0.598607	0.442552	0.594428	0.436877
DESeq	complete	pearson	6	0.626297	0.434928	0.622141	0.436915	0.61947	0.436201
DESeq	complete	pearson	12	0.709019	0.430792	0.704034	0.436372	0.700604	0.457174
DESeq	complete	pearson	18	0.74466	0.446234	0.739978	0.45088	0.737829	0.435431
DESeq	complete	pearson	24	0.774387	0.417506	0.77845	0.441021	0.769397	0.439502
DESeq	single	cosine	1	0.44123	0.496228	0.45915	0.50539	0.475771	0.500413
DESeq	single	cosine	2	0.483643	0.55395	0.526706	0.564181	0.521721	0.56297
DESeq	single	cosine	3	0.606659	0.607058	0.591816	0.598646	0.589782	0.589277
DESeq	single	cosine	4	0.647942	0.622751	0.649588	0.632624	0.624348	0.625454
DESeq	single	cosine	5	0.680508	0.646202	0.652649	0.643402	0.67668	0.651936
DESeq	single	cosine	6	0.70856	0.661026	0.688781	0.659854	0.686764	0.653358
DESeq	single	cosine	12	0.752955	0.718745	0.769868	0.716944	0.766088	0.71819
DESeq	single	cosine	18	0.789906	0.746608	0.787636	0.745163	0.794622	0.746333
DESeq	single	cosine	24	0.811321	0.768709	0.805369	0.757952	0.815127	0.765783
DESeq	single	euclidean	1	0.480766	0.503502	0.482246	0.506162	0.478432	0.506318
DESeq	single	euclidean	2	0.492396	0.526384	0.491824	0.52592	0.496156	0.52306
DESeq	single	euclidean	3	0.527851	0.543566	0.520093	0.540132	0.515498	0.54114
DESeq	single	euclidean	4	0.5641	0.548811	0.572925	0.555221	0.577266	0.558145
DESeq	single	euclidean	5	0.590282	0.563581	0.593471	0.567975	0.582186	0.558097
DESeq	single	euclidean	6	0.609866	0.570693	0.622191	0.575006	0.612462	0.568208
DESeq	single	euclidean	12	0.6904	0.598641	0.684313	0.594154	0.684599	0.59754
DESeq	single	euclidean	18	0.730271	0.618991	0.723467	0.613167	0.71643	0.61118
DESeq	single	euclidean	24	0.757768	0.633694	0.753053	0.625205	0.751447	0.620424
DESeq	single	pearson	1	0.430794	0.385404	0.437848	0.387369	0.438215	0.382256
DESeq	single	pearson	2	0.453117	0.375507	0.464457	0.381533	0.46145	0.381876
DESeq	single	pearson	3	0.509012	0.377044	0.502202	0.390849	0.50449	0.375351
DESeq	single	pearson	4	0.571874	0.377027	0.565145	0.3798	0.56913	0.372621
DESeq	single	pearson	5	0.59316	0.375174	0.602864	0.372141	0.592636	0.377296
DESeq	single	pearson	6	0.628058	0.372299	0.629755	0.353519	0.621565	0.358318
DESeq	single	pearson	12	0.70642	0.373206	0.70367	0.368203	0.705872	0.359455
DESeq	single	pearson	18	0.745506	0.372306	0.734016	0.391883	0.736685	0.354867
DESeq	single	pearson	24	0.775527	0.38225	0.771446	0.349701	0.770716	0.362057
DESeq	ward	cosine	1	0.463797	0.439188	0.463937	0.462685	0.448143	0.440698
DESeq	ward	cosine	2	0.47531	0.482889	0.48726	0.44679	0.538974	0.457783
DESeq	ward	cosine	3	0.556571	0.532474	0.51135	0.457611	0.517486	0.536445
DESeq	ward	cosine	4	0.593826	0.551718	0.572121	0.558893	0.603299	0.612093
DESeq	ward	cosine	5	0.619705	0.624515	0.645804	0.57304	0.600422	0.61636
DESeq	ward	cosine	6	0.67595	0.6505	0.659279	0.577106	0.66644	0.617268
DESeq	ward	cosine	12	0.722457	0.699488	0.744248	0.65514	0.712787	0.70835
DESeq	ward	cosine	18	0.752758	0.723054	0.747105	0.714659	0.787049	0.7159
DESeq	ward	cosine	24	0.813449	0.764525	0.798153	0.742281	0.775756	0.741785
DESeq	ward	euclidean	1	0.452103	0.456986	0.453956	0.452949	0.445926	0.453858
DESeq	ward	euclidean	2	0.450314	0.465185	0.457616	0.457609	0.462092	0.451936
DESeq	ward	euclidean	3	0.514722	0.463048	0.492314	0.460405	0.503204	0.4674
DESeq	ward	euclidean	4	0.562996	0.459834	0.562332	0.460355	0.566263	0.468635
DESeq	ward	euclidean	5	0.595342	0.466187	0.599195	0.464095	0.58204	0.462488
DESeq	ward	euclidean	6	0.614808	0.463951	0.623929	0.466533	0.619456	0.464221
DESeq	ward	euclidean	12	0.69571	0.468122	0.696776	0.466603	0.695157	0.473653
DESeq	ward	euclidean	18	0.735591	0.465227	0.723785	0.466093	0.72666	0.46981
DESeq	ward	euclidean	24	0.762792	0.488698	0.769214	0.465055	0.753316	0.483395
DESeq	ward	pearson	1	0.43344	0.424633	0.4322	0.425621	0.427047	0.424126
DESeq	ward	pearson	2	0.447623	0.422609	0.445831	0.434797	0.464831	0.423423
DESeq	ward	pearson	3	0.51634	0.431351	0.501393	0.434151	0.504004	0.43481
DESeq	ward	pearson	4	0.57097	0.435657	0.556754	0.43946	0.580272	0.43907
DESeq	ward	pearson	5	0.601398	0.436751	0.593971	0.439405	0.605183	0.435808
DESeq	ward	pearson	6	0.62913	0.440231	0.63208	0.428489	0.621554	0.437836
DESeq	ward	pearson	12	0.713951	0.439803	0.704145	0.440706	0.703474	0.442408
DESeq	ward	pearson	18	0.741557	0.45707	0.728902	0.44068	0.730522	0.431075
DESeq	ward	pearson	24	0.773952	0.44637	0.775201	0.445256	0.771215	0.44852
