# Supplementary material for: DEclust: A statistical approach for obtaining differential expression profiles of multiple conditions
Source: PLoS One. 2017 Nov 21;12(11):e0188285. doi: 10.1371/journal.pone.0188285 (PMC5697878; doi:10.1371/journal.pone.0188285)
Supplement: S2 Table — AUC values are shown in column 5–10. (XLSX) [file pone.0188285.s015.xlsx]

## Sheet: S2_Table
DE_TOOL	METHOD	DISTANCE	#replicates	DEclust_dataset1	existing_dataset1	DEclust_dataset2	existing_dataset2	DEclust_dataset3	existing_dataset3
DESeq2	average	cosine	1	0.461259	0.489066	0.49366	0.504193	0.494801	0.501178
DESeq2	average	cosine	2	0.63168	0.553906	0.640907	0.566658	0.643693	0.558308
DESeq2	average	cosine	3	0.689093	0.611098	0.670788	0.594476	0.683728	0.597156
DESeq2	average	cosine	4	0.716176	0.632762	0.72232	0.636785	0.714674	0.628948
DESeq2	average	cosine	5	0.733699	0.655009	0.736645	0.653694	0.745141	0.657006
DESeq2	average	cosine	6	0.760196	0.675894	0.758407	0.677839	0.75737	0.673201
DESeq2	average	cosine	12	0.805664	0.738673	0.810562	0.749917	0.803198	0.74763
DESeq2	average	cosine	18	0.832113	0.780927	0.829702	0.782575	0.832797	0.777936
DESeq2	average	cosine	24	0.844213	0.802488	0.83457	0.796456	0.83426	0.794784
DESeq2	average	euclidean	1	0.477912	0.478902	0.479488	0.481671	0.481859	0.476305
DESeq2	average	euclidean	2	0.591731	0.47731	0.58876	0.48076	0.583628	0.479787
DESeq2	average	euclidean	3	0.628355	0.485453	0.61013	0.481193	0.624958	0.486303
DESeq2	average	euclidean	4	0.655847	0.480214	0.658356	0.480135	0.648826	0.488375
DESeq2	average	euclidean	5	0.67847	0.489441	0.67673	0.491479	0.67161	0.481914
DESeq2	average	euclidean	6	0.696797	0.488604	0.68962	0.501543	0.694368	0.485248
DESeq2	average	euclidean	12	0.762545	0.49279	0.75198	0.488397	0.749796	0.496544
DESeq2	average	euclidean	18	0.790979	0.495886	0.777645	0.492222	0.7781	0.491535
DESeq2	average	euclidean	24	0.801883	0.502806	0.786633	0.493258	0.790793	0.49306
DESeq2	average	pearson	1	0.420769	0.42434	0.420736	0.425744	0.422689	0.424274
DESeq2	average	pearson	2	0.597606	0.430489	0.595119	0.432473	0.595197	0.43034
DESeq2	average	pearson	3	0.639301	0.435345	0.62354	0.433972	0.632783	0.431254
DESeq2	average	pearson	4	0.673222	0.432623	0.675704	0.435442	0.661252	0.435369
DESeq2	average	pearson	5	0.684401	0.438417	0.687988	0.43724	0.692249	0.438708
DESeq2	average	pearson	6	0.705163	0.445703	0.705097	0.431406	0.704951	0.436144
DESeq2	average	pearson	12	0.767076	0.454594	0.761176	0.4463	0.765054	0.442465
DESeq2	average	pearson	18	0.790472	0.439748	0.790478	0.448739	0.790507	0.444153
DESeq2	average	pearson	24	0.818637	0.448817	0.799363	0.450683	0.804251	0.446975
DESeq2	complete	cosine	1	0.466956	0.420825	0.461865	0.431436	0.471861	0.465744
DESeq2	complete	cosine	2	0.62249	0.485623	0.634718	0.460629	0.640805	0.495155
DESeq2	complete	cosine	3	0.6837	0.517908	0.657052	0.509209	0.678818	0.571077
DESeq2	complete	cosine	4	0.698093	0.566949	0.715098	0.614498	0.709804	0.556106
DESeq2	complete	cosine	5	0.73379	0.514861	0.737991	0.594066	0.744977	0.567516
DESeq2	complete	cosine	6	0.749747	0.58084	0.753409	0.551019	0.751956	0.570554
DESeq2	complete	cosine	12	0.798449	0.605316	0.800647	0.675908	0.799278	0.634407
DESeq2	complete	cosine	18	0.823914	0.658234	0.822933	0.747804	0.825434	0.751871
DESeq2	complete	cosine	24	0.840621	0.681476	0.829643	0.737551	0.828699	0.592306
DESeq2	complete	euclidean	1	0.481002	0.474428	0.474113	0.479952	0.458422	0.478307
DESeq2	complete	euclidean	2	0.591571	0.478276	0.586121	0.477091	0.585522	0.474401
DESeq2	complete	euclidean	3	0.623928	0.484448	0.609685	0.480575	0.622644	0.487421
DESeq2	complete	euclidean	4	0.652703	0.480891	0.661722	0.482358	0.644031	0.490705
DESeq2	complete	euclidean	5	0.681518	0.487515	0.673085	0.490972	0.678215	0.48501
DESeq2	complete	euclidean	6	0.692331	0.487881	0.694462	0.493822	0.687829	0.486902
DESeq2	complete	euclidean	12	0.753437	0.481469	0.750065	0.494639	0.749723	0.490397
DESeq2	complete	euclidean	18	0.791983	0.496704	0.780316	0.496185	0.778229	0.499881
DESeq2	complete	euclidean	24	0.80101	0.506828	0.798195	0.494931	0.789858	0.496058
DESeq2	complete	pearson	1	0.42989	0.425533	0.426983	0.423567	0.427033	0.419995
DESeq2	complete	pearson	2	0.59742	0.430324	0.594063	0.428612	0.595875	0.427021
DESeq2	complete	pearson	3	0.637928	0.436006	0.625531	0.430794	0.633293	0.434194
DESeq2	complete	pearson	4	0.668688	0.435885	0.669941	0.438556	0.661808	0.434352
DESeq2	complete	pearson	5	0.683258	0.432661	0.690122	0.442552	0.686038	0.436877
DESeq2	complete	pearson	6	0.704367	0.434928	0.701581	0.436915	0.704476	0.436201
DESeq2	complete	pearson	12	0.767832	0.430792	0.765809	0.436372	0.763907	0.457174
DESeq2	complete	pearson	18	0.789925	0.446234	0.786721	0.45088	0.790412	0.435431
DESeq2	complete	pearson	24	0.813299	0.417506	0.805328	0.441021	0.805317	0.439502
DESeq2	single	cosine	1	0.456095	0.496228	0.477861	0.505466	0.482273	0.500413
DESeq2	single	cosine	2	0.626683	0.55395	0.620092	0.564181	0.623101	0.56297
DESeq2	single	cosine	3	0.682997	0.607058	0.663373	0.598646	0.674783	0.589277
DESeq2	single	cosine	4	0.706235	0.622601	0.715209	0.632624	0.705066	0.625454
DESeq2	single	cosine	5	0.731402	0.646202	0.734567	0.643402	0.738279	0.651936
DESeq2	single	cosine	6	0.745228	0.661026	0.754538	0.659854	0.747933	0.653358
DESeq2	single	cosine	12	0.796441	0.718745	0.801784	0.716944	0.796092	0.71819
DESeq2	single	cosine	18	0.81156	0.746608	0.821448	0.745163	0.829565	0.746333
DESeq2	single	cosine	24	0.841133	0.768709	0.835922	0.757952	0.827436	0.765783
DESeq2	single	euclidean	1	0.471094	0.503502	0.46841	0.506162	0.466613	0.506318
DESeq2	single	euclidean	2	0.590222	0.526384	0.587159	0.52592	0.586932	0.52306
DESeq2	single	euclidean	3	0.624631	0.543566	0.607044	0.540132	0.620611	0.54082
DESeq2	single	euclidean	4	0.655313	0.548811	0.653934	0.555221	0.643552	0.558145
DESeq2	single	euclidean	5	0.669155	0.563394	0.671888	0.567975	0.67406	0.558097
DESeq2	single	euclidean	6	0.69067	0.570693	0.695002	0.575169	0.691589	0.568208
DESeq2	single	euclidean	12	0.756712	0.598641	0.746034	0.594154	0.746862	0.59754
DESeq2	single	euclidean	18	0.781341	0.618991	0.780222	0.613167	0.774691	0.61118
DESeq2	single	euclidean	24	0.802186	0.633694	0.789666	0.625205	0.796832	0.620337
DESeq2	single	pearson	1	0.426698	0.385404	0.422788	0.387369	0.424075	0.382256
DESeq2	single	pearson	2	0.595426	0.375507	0.60106	0.381533	0.592308	0.381876
DESeq2	single	pearson	3	0.636998	0.377044	0.620227	0.390849	0.634123	0.375351
DESeq2	single	pearson	4	0.67247	0.376848	0.670895	0.3798	0.666473	0.372621
DESeq2	single	pearson	5	0.682961	0.375174	0.686726	0.372141	0.68773	0.377296
DESeq2	single	pearson	6	0.70676	0.372299	0.70264	0.353519	0.707076	0.358318
DESeq2	single	pearson	12	0.768145	0.373206	0.763829	0.368203	0.765933	0.359455
DESeq2	single	pearson	18	0.792737	0.372306	0.792076	0.391883	0.790422	0.354867
DESeq2	single	pearson	24	0.813706	0.38225	0.805783	0.349701	0.801223	0.362057
DESeq2	ward	cosine	1	0.428621	0.439188	0.457251	0.462685	0.464452	0.440698
DESeq2	ward	cosine	2	0.606462	0.482889	0.611357	0.44679	0.601259	0.457783
DESeq2	ward	cosine	3	0.657593	0.532474	0.654452	0.457611	0.65532	0.536445
DESeq2	ward	cosine	4	0.685749	0.551718	0.679751	0.558893	0.678194	0.612093
DESeq2	ward	cosine	5	0.703096	0.624515	0.707673	0.57304	0.74238	0.61636
DESeq2	ward	cosine	6	0.721021	0.6505	0.745677	0.577106	0.711012	0.617438
DESeq2	ward	cosine	12	0.773755	0.699488	0.771014	0.65514	0.780595	0.70835
DESeq2	ward	cosine	18	0.802272	0.723076	0.825248	0.714659	0.821818	0.7159
DESeq2	ward	cosine	24	0.828966	0.764525	0.822196	0.742281	0.821671	0.741785
DESeq2	ward	euclidean	1	0.444605	0.456986	0.440661	0.452949	0.424425	0.453858
DESeq2	ward	euclidean	2	0.590889	0.465185	0.583005	0.457609	0.581708	0.451936
DESeq2	ward	euclidean	3	0.624876	0.463048	0.617154	0.460405	0.621701	0.4674
DESeq2	ward	euclidean	4	0.658067	0.459834	0.662393	0.460355	0.662738	0.468635
DESeq2	ward	euclidean	5	0.671754	0.466187	0.677433	0.464095	0.679002	0.462488
DESeq2	ward	euclidean	6	0.692999	0.463951	0.696326	0.466533	0.702316	0.464221
DESeq2	ward	euclidean	12	0.755616	0.468122	0.762364	0.466603	0.751982	0.473653
DESeq2	ward	euclidean	18	0.792902	0.465227	0.782449	0.466093	0.784679	0.46981
DESeq2	ward	euclidean	24	0.81128	0.488698	0.785236	0.465055	0.794846	0.483395
DESeq2	ward	pearson	1	0.408261	0.424633	0.43706	0.425621	0.43057	0.424126
DESeq2	ward	pearson	2	0.60539	0.422609	0.597177	0.434797	0.602095	0.423423
DESeq2	ward	pearson	3	0.63865	0.431351	0.622355	0.434151	0.628562	0.43481
DESeq2	ward	pearson	4	0.672395	0.435657	0.667641	0.43946	0.654509	0.43907
DESeq2	ward	pearson	5	0.689698	0.436751	0.691239	0.439405	0.695846	0.435808
DESeq2	ward	pearson	6	0.712124	0.440231	0.702509	0.428489	0.702753	0.437836
DESeq2	ward	pearson	12	0.770522	0.439803	0.762931	0.440706	0.764867	0.442408
DESeq2	ward	pearson	18	0.794628	0.45707	0.794028	0.44068	0.796345	0.431075
DESeq2	ward	pearson	24	0.81463	0.44637	0.804232	0.445256	0.80437	0.44852
