# Supplementary material for: DEclust: A statistical approach for obtaining differential expression profiles of multiple conditions
Source: PLoS One. 2017 Nov 21;12(11):e0188285. doi: 10.1371/journal.pone.0188285 (PMC5697878; doi:10.1371/journal.pone.0188285)
Supplement: S3 Table — AUC values are shown in column 5–10. (XLSX) [file pone.0188285.s016.xlsx]

## Sheet: S3_Table
DE_TOOL	METHOD	DISTANCE	#replicates	DEclust_dataset1	existing_dataset1	DEclust_dataset2	existing_dataset2	DEclust_dataset3	existing_dataset3
edgeR	average	cosine	1	0.482179	0.503972	0.498794	0.508743	0.503783	0.494891
edgeR	average	cosine	2	0.580553	0.554722	0.5695	0.568284	0.5606	0.557863
edgeR	average	cosine	3	0.656958	0.609206	0.648604	0.608438	0.62138	0.601474
edgeR	average	cosine	4	0.697042	0.629772	0.696828	0.645895	0.69452	0.640031
edgeR	average	cosine	5	0.694942	0.657131	0.722455	0.647297	0.729714	0.659058
edgeR	average	cosine	6	0.757519	0.680379	0.747257	0.67265	0.74464	0.676592
edgeR	average	cosine	12	0.813324	0.743368	0.810247	0.748067	0.808684	0.746526
edgeR	average	cosine	18	0.832892	0.777432	0.83223	0.77984	0.830522	0.781998
edgeR	average	cosine	24	0.84879	0.796109	0.836142	0.795321	0.841912	0.796403
edgeR	average	euclidean	1	0.485317	0.475054	0.487221	0.476625	0.485855	0.478805
edgeR	average	euclidean	2	0.515531	0.481098	0.517605	0.482841	0.507527	0.475623
edgeR	average	euclidean	3	0.569992	0.482679	0.564363	0.480893	0.564584	0.485611
edgeR	average	euclidean	4	0.610282	0.485171	0.612324	0.48352	0.613159	0.490355
edgeR	average	euclidean	5	0.642765	0.484856	0.646487	0.492001	0.645442	0.481923
edgeR	average	euclidean	6	0.682241	0.487132	0.673726	0.491182	0.675841	0.479349
edgeR	average	euclidean	12	0.757052	0.490331	0.7512	0.4882	0.756643	0.495502
edgeR	average	euclidean	18	0.796214	0.491771	0.790813	0.491942	0.781431	0.4937
edgeR	average	euclidean	24	0.813595	0.508665	0.807694	0.495347	0.793301	0.490767
edgeR	average	pearson	1	0.434902	0.423556	0.43406	0.425438	0.443436	0.421499
edgeR	average	pearson	2	0.488629	0.43797	0.504657	0.433334	0.486564	0.431754
edgeR	average	pearson	3	0.579908	0.431694	0.566638	0.433436	0.564262	0.43501
edgeR	average	pearson	4	0.621949	0.434482	0.63207	0.444745	0.620678	0.435401
edgeR	average	pearson	5	0.663545	0.436528	0.656777	0.436685	0.668689	0.438073
edgeR	average	pearson	6	0.696889	0.440381	0.685702	0.444876	0.68811	0.447309
edgeR	average	pearson	12	0.764622	0.445854	0.762299	0.449231	0.765483	0.452152
edgeR	average	pearson	18	0.796003	0.447054	0.796965	0.446638	0.794541	0.441148
edgeR	average	pearson	24	0.818624	0.451958	0.810903	0.447073	0.808697	0.444357
edgeR	complete	cosine	1	0.460254	0.435341	0.474054	0.453441	0.479002	0.466009
edgeR	complete	cosine	2	0.510915	0.51298	0.566458	0.493467	0.521664	0.494996
edgeR	complete	cosine	3	0.650756	0.467995	0.612606	0.476613	0.628767	0.538432
edgeR	complete	cosine	4	0.661659	0.489963	0.675886	0.527743	0.687927	0.493218
edgeR	complete	cosine	5	0.717282	0.590195	0.728333	0.5497	0.718841	0.498732
edgeR	complete	cosine	6	0.748054	0.523043	0.742724	0.609383	0.73505	0.593783
edgeR	complete	cosine	12	0.809737	0.668543	0.806247	0.571022	0.80334	0.675891
edgeR	complete	cosine	18	0.832157	0.740896	0.825632	0.754207	0.827474	0.626684
edgeR	complete	cosine	24	0.848179	0.754025	0.832213	0.529194	0.834458	0.682174
edgeR	complete	euclidean	1	0.475643	0.47763	0.48427	0.479593	0.490231	0.479869
edgeR	complete	euclidean	2	0.506437	0.476891	0.51734	0.48413	0.491615	0.473087
edgeR	complete	euclidean	3	0.566145	0.48264	0.564162	0.484384	0.564148	0.483916
edgeR	complete	euclidean	4	0.606447	0.484976	0.618467	0.486044	0.611148	0.486309
edgeR	complete	euclidean	5	0.640567	0.487075	0.646901	0.495651	0.651241	0.480252
edgeR	complete	euclidean	6	0.679251	0.488767	0.674832	0.486361	0.671554	0.475525
edgeR	complete	euclidean	12	0.756261	0.486955	0.747871	0.490182	0.754928	0.495519
edgeR	complete	euclidean	18	0.794046	0.492728	0.791966	0.487496	0.784809	0.481237
edgeR	complete	euclidean	24	0.806353	0.506216	0.807744	0.498126	0.796282	0.488293
edgeR	complete	pearson	1	0.436211	0.421724	0.434681	0.423366	0.441745	0.426352
edgeR	complete	pearson	2	0.479235	0.430728	0.49692	0.439867	0.486215	0.432789
edgeR	complete	pearson	3	0.573275	0.435614	0.572111	0.430929	0.564168	0.432954
edgeR	complete	pearson	4	0.615671	0.449626	0.629138	0.452258	0.622082	0.440338
edgeR	complete	pearson	5	0.653083	0.439152	0.659994	0.435022	0.660017	0.44017
edgeR	complete	pearson	6	0.693075	0.443637	0.683942	0.436546	0.685212	0.440366
edgeR	complete	pearson	12	0.765205	0.443901	0.766292	0.441179	0.765645	0.447423
edgeR	complete	pearson	18	0.799795	0.44651	0.792763	0.436096	0.794214	0.439145
edgeR	complete	pearson	24	0.819254	0.444181	0.812311	0.445122	0.808325	0.444689
edgeR	single	cosine	1	0.451614	0.496251	0.450058	0.50544	0.478319	0.500398
edgeR	single	cosine	2	0.515352	0.553892	0.552238	0.563926	0.543067	0.562991
edgeR	single	cosine	3	0.64064	0.606825	0.631488	0.599143	0.630611	0.58918
edgeR	single	cosine	4	0.675999	0.622313	0.696448	0.63268	0.691201	0.625831
edgeR	single	cosine	5	0.719851	0.646249	0.717009	0.643022	0.710165	0.651799
edgeR	single	cosine	6	0.753166	0.660504	0.738128	0.659873	0.738207	0.652939
edgeR	single	cosine	12	0.805736	0.718711	0.809384	0.716835	0.803465	0.717882
edgeR	single	cosine	18	0.825908	0.746539	0.827773	0.744942	0.820757	0.746339
edgeR	single	cosine	24	0.837291	0.76899	0.837492	0.758355	0.836592	0.765796
edgeR	single	euclidean	1	0.479911	0.503494	0.48019	0.506165	0.482122	0.50632
edgeR	single	euclidean	2	0.510072	0.526363	0.511704	0.525902	0.508928	0.523082
edgeR	single	euclidean	3	0.564872	0.543605	0.559256	0.54012	0.562285	0.541232
edgeR	single	euclidean	4	0.607699	0.548729	0.61463	0.554953	0.609097	0.5581
edgeR	single	euclidean	5	0.640711	0.563542	0.643327	0.567971	0.642514	0.558103
edgeR	single	euclidean	6	0.676848	0.570684	0.670747	0.575115	0.671787	0.568219
edgeR	single	euclidean	12	0.753506	0.598671	0.746457	0.5941	0.750115	0.597532
edgeR	single	euclidean	18	0.788139	0.61898	0.789381	0.613292	0.780815	0.610964
edgeR	single	euclidean	24	0.806579	0.633699	0.794656	0.625135	0.79439	0.620304
edgeR	single	pearson	1	0.432969	0.38365	0.434891	0.384258	0.448231	0.382466
edgeR	single	pearson	2	0.488143	0.372712	0.500419	0.382496	0.483818	0.379279
edgeR	single	pearson	3	0.572301	0.378093	0.567484	0.386123	0.57395	0.373128
edgeR	single	pearson	4	0.628031	0.374096	0.620938	0.376172	0.614457	0.378231
edgeR	single	pearson	5	0.653522	0.380259	0.65753	0.362274	0.661989	0.376583
edgeR	single	pearson	6	0.698346	0.368507	0.683884	0.360011	0.693558	0.361528
edgeR	single	pearson	12	0.769	0.373689	0.763422	0.358658	0.766285	0.365554
edgeR	single	pearson	18	0.797341	0.351436	0.799123	0.405034	0.7936	0.364563
edgeR	single	pearson	24	0.821053	0.387414	0.808127	0.376034	0.810008	0.397005
edgeR	ward	cosine	1	0.455497	0.436093	0.486897	0.440702	0.449323	0.427897
edgeR	ward	cosine	2	0.526549	0.474446	0.529729	0.470176	0.547486	0.52089
edgeR	ward	cosine	3	0.616083	0.566467	0.575714	0.541117	0.60943	0.513971
edgeR	ward	cosine	4	0.647748	0.58917	0.647085	0.487914	0.658947	0.582123
edgeR	ward	cosine	5	0.675803	0.568325	0.711496	0.622461	0.699083	0.572375
edgeR	ward	cosine	6	0.723857	0.592681	0.733167	0.585997	0.716861	0.539323
edgeR	ward	cosine	12	0.796263	0.672917	0.791709	0.698456	0.77671	0.6478
edgeR	ward	cosine	18	0.808457	0.7225	0.830415	0.738865	0.80675	0.735286
edgeR	ward	cosine	24	0.83661	0.765873	0.829254	0.770226	0.80896	0.747261
edgeR	ward	euclidean	1	0.44604	0.452731	0.462352	0.459095	0.462866	0.453053
edgeR	ward	euclidean	2	0.485801	0.455294	0.501621	0.466747	0.486891	0.463922
edgeR	ward	euclidean	3	0.571123	0.460373	0.556971	0.463901	0.565607	0.45279
edgeR	ward	euclidean	4	0.611265	0.466826	0.620418	0.463315	0.610979	0.474881
edgeR	ward	euclidean	5	0.642882	0.457342	0.652948	0.467512	0.658179	0.469565
edgeR	ward	euclidean	6	0.68275	0.46074	0.689599	0.46306	0.683036	0.463314
edgeR	ward	euclidean	12	0.753355	0.460594	0.765774	0.467109	0.752522	0.469797
edgeR	ward	euclidean	18	0.790398	0.47469	0.787779	0.46527	0.784592	0.46721
edgeR	ward	euclidean	24	0.810104	0.480885	0.798344	0.469817	0.795993	0.472556
edgeR	ward	pearson	1	0.4334	0.424129	0.439677	0.42608	0.441729	0.431123
edgeR	ward	pearson	2	0.48572	0.431708	0.495611	0.432865	0.497425	0.428601
edgeR	ward	pearson	3	0.570242	0.43556	0.578198	0.430726	0.564626	0.43683
edgeR	ward	pearson	4	0.629866	0.439488	0.623034	0.439124	0.616676	0.432744
edgeR	ward	pearson	5	0.647993	0.438947	0.658193	0.440764	0.664394	0.434642
edgeR	ward	pearson	6	0.700724	0.440745	0.68626	0.43582	0.695483	0.438697
edgeR	ward	pearson	12	0.764499	0.443893	0.766413	0.44298	0.767802	0.440304
edgeR	ward	pearson	18	0.799335	0.4404	0.79883	0.448755	0.791651	0.437955
edgeR	ward	pearson	24	0.817948	0.443199	0.806229	0.450929	0.805154	0.436957
