# Supplementary material for: DEclust: A statistical approach for obtaining differential expression profiles of multiple conditions
Source: PLoS One. 2017 Nov 21;12(11):e0188285. doi: 10.1371/journal.pone.0188285 (PMC5697878; doi:10.1371/journal.pone.0188285)
Supplement: S4 Table — AUC values are shown in column 5–10. (XLSX) [file pone.0188285.s017.xlsx]

## Sheet: S4_Table
DE_TOOL	METHOD	DISTANCE	#replicates	DEclust_dataset1	existing_dataset1	DEclust_dataset2	existing_dataset2	DEclust_dataset3	existing_dataset3
cuffdiff2	average	cosine	1	0.524918	0.528638	0.53277	0.52728	0.523649	0.527691
cuffdiff2	average	cosine	2	0.58839	0.582684	0.605667	0.590458	0.581926	0.587157
cuffdiff2	average	cosine	3	0.67658	0.612356	0.656768	0.619419	0.667438	0.614549
cuffdiff2	average	cosine	4	0.695131	0.647595	0.706658	0.65664	0.697438	0.645212
cuffdiff2	average	cosine	5	0.701881	0.672592	0.71121	0.663641	0.710045	0.665343
cuffdiff2	average	cosine	6	0.748699	0.686827	0.742109	0.689828	0.739277	0.686148
cuffdiff2	average	cosine	12	0.805127	0.768041	0.794127	0.763635	0.786535	0.754742
cuffdiff2	average	cosine	18	0.830863	0.797335	0.824421	0.797416	0.820587	0.805934
cuffdiff2	average	cosine	24	0.836213	0.815559	0.842357	0.82237	0.838396	0.81089
cuffdiff2	average	euclidean	1	0.511817	0.505783	0.517063	0.506911	0.5112	0.500557
cuffdiff2	average	euclidean	2	0.547301	0.511809	0.552513	0.513948	0.539634	0.504375
cuffdiff2	average	euclidean	3	0.628129	0.519527	0.620041	0.515329	0.627633	0.513844
cuffdiff2	average	euclidean	4	0.642465	0.507342	0.645991	0.511605	0.642014	0.522893
cuffdiff2	average	euclidean	5	0.648376	0.516416	0.653414	0.522654	0.643056	0.514589
cuffdiff2	average	euclidean	6	0.667502	0.51099	0.671681	0.524915	0.674761	0.515627
cuffdiff2	average	euclidean	12	0.722388	0.513964	0.709871	0.526574	0.722884	0.529422
cuffdiff2	average	euclidean	18	0.754234	0.51977	0.741852	0.520314	0.748343	0.5243
cuffdiff2	average	euclidean	24	0.759255	0.528542	0.760884	0.526155	0.763109	0.523195
cuffdiff2	average	pearson	1	0.467454	0.45673	0.468907	0.456414	0.474152	0.455118
cuffdiff2	average	pearson	2	0.512608	0.461909	0.5294	0.462641	0.516111	0.461411
cuffdiff2	average	pearson	3	0.619944	0.464158	0.611676	0.467779	0.618288	0.468136
cuffdiff2	average	pearson	4	0.631592	0.463826	0.639116	0.467023	0.640502	0.464985
cuffdiff2	average	pearson	5	0.642383	0.467622	0.648502	0.468867	0.639993	0.467402
cuffdiff2	average	pearson	6	0.663772	0.480152	0.659748	0.47133	0.668228	0.467318
cuffdiff2	average	pearson	12	0.723516	0.475805	0.712391	0.469875	0.71443	0.471432
cuffdiff2	average	pearson	18	0.749615	0.470022	0.740501	0.487449	0.742515	0.466991
cuffdiff2	average	pearson	24	0.756169	0.472492	0.757824	0.495488	0.759443	0.479679
cuffdiff2	complete	cosine	1	0.504852	0.471025	0.534184	0.49309	0.514213	0.482525
cuffdiff2	complete	cosine	2	0.566698	0.505234	0.590252	0.52272	0.539109	0.501717
cuffdiff2	complete	cosine	3	0.65974	0.572726	0.659439	0.538916	0.670285	0.504161
cuffdiff2	complete	cosine	4	0.689515	0.527969	0.706794	0.504492	0.683467	0.610335
cuffdiff2	complete	cosine	5	0.711035	0.571162	0.713929	0.581176	0.700502	0.603376
cuffdiff2	complete	cosine	6	0.739843	0.551031	0.72564	0.566539	0.728638	0.547918
cuffdiff2	complete	cosine	12	0.797966	0.736618	0.786797	0.648201	0.789591	0.70255
cuffdiff2	complete	cosine	18	0.824803	0.725115	0.813161	0.587726	0.820332	0.51832
cuffdiff2	complete	cosine	24	0.816836	0.722414	0.828783	0.769958	0.835462	0.760717
cuffdiff2	complete	euclidean	1	0.509556	0.506998	0.517681	0.508029	0.503966	0.504851
cuffdiff2	complete	euclidean	2	0.545817	0.515324	0.550039	0.510074	0.540844	0.500993
cuffdiff2	complete	euclidean	3	0.630238	0.515958	0.618541	0.513682	0.622958	0.51425
cuffdiff2	complete	euclidean	4	0.640978	0.507853	0.643086	0.514755	0.642674	0.522267
cuffdiff2	complete	euclidean	5	0.650021	0.502776	0.652299	0.521127	0.643922	0.516956
cuffdiff2	complete	euclidean	6	0.666756	0.509004	0.670047	0.524231	0.671648	0.514221
cuffdiff2	complete	euclidean	12	0.726243	0.515472	0.705884	0.521588	0.71641	0.523017
cuffdiff2	complete	euclidean	18	0.742876	0.532373	0.738296	0.519194	0.74431	0.516389
cuffdiff2	complete	euclidean	24	0.754641	0.524328	0.757801	0.525933	0.76323	0.518023
cuffdiff2	complete	pearson	1	0.466362	0.46099	0.468639	0.457076	0.473616	0.45196
cuffdiff2	complete	pearson	2	0.512684	0.469018	0.514971	0.470912	0.522738	0.469491
cuffdiff2	complete	pearson	3	0.624245	0.46151	0.611236	0.46112	0.620864	0.467287
cuffdiff2	complete	pearson	4	0.636381	0.459854	0.639033	0.470428	0.628152	0.473389
cuffdiff2	complete	pearson	5	0.63967	0.462751	0.64131	0.463939	0.633184	0.474843
cuffdiff2	complete	pearson	6	0.66514	0.473558	0.658243	0.470245	0.669102	0.455978
cuffdiff2	complete	pearson	12	0.721244	0.47142	0.714826	0.469281	0.712193	0.461728
cuffdiff2	complete	pearson	18	0.747011	0.494347	0.739258	0.472296	0.747498	0.472165
cuffdiff2	complete	pearson	24	0.757955	0.473905	0.76436	0.488041	0.762047	0.475161
cuffdiff2	single	cosine	1	0.518306	0.522751	0.490524	0.528133	0.509035	0.51983
cuffdiff2	single	cosine	2	0.570865	0.575399	0.582799	0.584625	0.574693	0.579556
cuffdiff2	single	cosine	3	0.662739	0.624197	0.649868	0.617595	0.661196	0.611555
cuffdiff2	single	cosine	4	0.680406	0.640015	0.699334	0.649958	0.69381	0.64468
cuffdiff2	single	cosine	5	0.705764	0.660427	0.699268	0.660221	0.708886	0.66588
cuffdiff2	single	cosine	6	0.739098	0.682856	0.708955	0.676956	0.715493	0.677622
cuffdiff2	single	cosine	12	0.789818	0.737486	0.787985	0.736444	0.79232	0.730833
cuffdiff2	single	cosine	18	0.815048	0.769711	0.817989	0.76127	0.828207	0.765855
cuffdiff2	single	cosine	24	0.829158	0.786266	0.828856	0.782918	0.825504	0.785761
cuffdiff2	single	euclidean	1	0.51474	0.539352	0.511376	0.538979	0.50368	0.531409
cuffdiff2	single	euclidean	2	0.546301	0.561472	0.548993	0.562298	0.540617	0.553809
cuffdiff2	single	euclidean	3	0.626013	0.581201	0.61439	0.572653	0.621615	0.575552
cuffdiff2	single	euclidean	4	0.637701	0.577897	0.641767	0.586781	0.640074	0.593684
cuffdiff2	single	euclidean	5	0.645535	0.594898	0.64802	0.602987	0.6411	0.591947
cuffdiff2	single	euclidean	6	0.663185	0.602669	0.672209	0.608554	0.671363	0.601195
cuffdiff2	single	euclidean	12	0.726291	0.632655	0.705672	0.632969	0.717686	0.637674
cuffdiff2	single	euclidean	18	0.749196	0.649113	0.736026	0.646129	0.743489	0.643429
cuffdiff2	single	euclidean	24	0.755735	0.670401	0.758278	0.66509	0.760481	0.660646
cuffdiff2	single	pearson	1	0.46628	0.413416	0.470094	0.414317	0.470356	0.420468
cuffdiff2	single	pearson	2	0.513128	0.425761	0.525559	0.421575	0.513523	0.421679
cuffdiff2	single	pearson	3	0.620835	0.407322	0.6093	0.416117	0.619482	0.414214
cuffdiff2	single	pearson	4	0.644124	0.419249	0.638626	0.400624	0.629279	0.41137
cuffdiff2	single	pearson	5	0.640856	0.406092	0.643422	0.405747	0.638045	0.412678
cuffdiff2	single	pearson	6	0.659485	0.417781	0.66016	0.411942	0.66812	0.412887
cuffdiff2	single	pearson	12	0.722172	0.406372	0.710389	0.411616	0.7114	0.41641
cuffdiff2	single	pearson	18	0.748861	0.424604	0.739865	0.416378	0.751474	0.38472
cuffdiff2	single	pearson	24	0.755338	0.399398	0.763373	0.404057	0.762337	0.416333
cuffdiff2	ward	cosine	1	0.50625	0.514684	0.476416	0.512777	0.508837	0.468815
cuffdiff2	ward	cosine	2	0.558548	0.550932	0.598651	0.565662	0.557254	0.51398
cuffdiff2	ward	cosine	3	0.661665	0.506258	0.629407	0.566327	0.633971	0.590313
cuffdiff2	ward	cosine	4	0.651673	0.537852	0.678162	0.59433	0.650636	0.615018
cuffdiff2	ward	cosine	5	0.68655	0.616269	0.652625	0.570954	0.681912	0.615605
cuffdiff2	ward	cosine	6	0.720375	0.622154	0.678449	0.643767	0.702439	0.640405
cuffdiff2	ward	cosine	12	0.750772	0.72494	0.761533	0.659015	0.786777	0.666793
cuffdiff2	ward	cosine	18	0.782531	0.752916	0.809108	0.750451	0.7907	0.727405
cuffdiff2	ward	cosine	24	0.793911	0.74272	0.814744	0.770707	0.804305	0.751288
cuffdiff2	ward	euclidean	1	0.481616	0.489946	0.488765	0.492764	0.492919	0.484738
cuffdiff2	ward	euclidean	2	0.517768	0.492386	0.519291	0.489155	0.51311	0.484171
cuffdiff2	ward	euclidean	3	0.626197	0.494743	0.614056	0.48876	0.613736	0.493545
cuffdiff2	ward	euclidean	4	0.637018	0.488074	0.640239	0.491132	0.645945	0.493662
cuffdiff2	ward	euclidean	5	0.635534	0.498351	0.649084	0.498315	0.637425	0.493912
cuffdiff2	ward	euclidean	6	0.661151	0.488865	0.66001	0.499775	0.671328	0.486742
cuffdiff2	ward	euclidean	12	0.722039	0.48708	0.707168	0.489641	0.710564	0.502768
cuffdiff2	ward	euclidean	18	0.746111	0.489687	0.735029	0.496795	0.750481	0.492265
cuffdiff2	ward	euclidean	24	0.757604	0.5007	0.767444	0.500657	0.766046	0.495019
cuffdiff2	ward	pearson	1	0.474784	0.459828	0.463255	0.45756	0.477877	0.452899
cuffdiff2	ward	pearson	2	0.513573	0.462275	0.523233	0.47309	0.513366	0.460773
cuffdiff2	ward	pearson	3	0.623899	0.46105	0.614137	0.45965	0.618611	0.471627
cuffdiff2	ward	pearson	4	0.639909	0.467413	0.640586	0.466082	0.634645	0.464736
cuffdiff2	ward	pearson	5	0.63564	0.481801	0.646041	0.460358	0.639615	0.474614
cuffdiff2	ward	pearson	6	0.658492	0.469181	0.66495	0.46698	0.672695	0.477449
cuffdiff2	ward	pearson	12	0.7211	0.468085	0.702478	0.467736	0.715092	0.474565
cuffdiff2	ward	pearson	18	0.741375	0.489578	0.733841	0.49434	0.752363	0.484458
cuffdiff2	ward	pearson	24	0.761643	0.476258	0.758219	0.48627	0.768507	0.478013
