# Supplementary material for: DEclust: A statistical approach for obtaining differential expression profiles of multiple conditions
Source: PLoS One. 2017 Nov 21;12(11):e0188285. doi: 10.1371/journal.pone.0188285 (PMC5697878; doi:10.1371/journal.pone.0188285)
Supplement: S5 Table — (XLSX) [file pone.0188285.s018.xlsx]

## Sheet: S5_Table
DE_TOOL	replicates	dataset	TPR	FPR	PPV	F-measure
DESeq	1	1	0.00292719	0.0244077	0.0284698	0.00530856
DESeq	1	2	0.00250179	0.0230565	0.0261194	0.00456621
DESeq	1	3	0.00441826	0.0238827	0.0422535	0.008
DESeq	2	1	0.00651591	0.0390377	0.0369565	0.0110785
DESeq	2	2	0.0104046	0.0420146	0.0529412	0.0173913
DESeq	2	3	0.0110988	0.0383557	0.0630252	0.0188739
DESeq	3	1	0.033596	0.066228	0.0946262	0.0495868
DESeq	3	2	0.0373717	0.0584629	0.11849	0.0568217
DESeq	3	3	0.0346634	0.0648539	0.104496	0.0520581
DESeq	4	1	0.131345	0.0835237	0.230109	0.167234
DESeq	4	2	0.122752	0.0807018	0.220339	0.157667
DESeq	4	3	0.12807	0.0845945	0.226884	0.163723
DESeq	5	1	0.198144	0.0825642	0.302622	0.239484
DESeq	5	2	0.208942	0.0835308	0.323509	0.2539
DESeq	5	3	0.197109	0.0805071	0.319375	0.24377
DESeq	6	1	0.27141	0.0836633	0.383613	0.317901
DESeq	6	2	0.278499	0.0874723	0.369619	0.317653
DESeq	6	3	0.255979	0.0839675	0.367919	0.301907
DESeq	12	1	0.528163	0.0807501	0.56383	0.545414
DESeq	12	2	0.515523	0.0742628	0.570116	0.541447
DESeq	12	3	0.513684	0.0821401	0.560147	0.53591
DESeq	18	1	0.624454	0.0755898	0.615318	0.619853
DESeq	18	2	0.617935	0.0732064	0.631076	0.624436
DESeq	18	3	0.620761	0.0723554	0.640632	0.63054
DESeq	24	1	0.703515	0.0674071	0.677959	0.690501
DESeq	24	2	0.716934	0.0709128	0.678363	0.697115
DESeq	24	3	0.700703	0.0726432	0.670491	0.685264
DESeq2	1	1	0	0	0	0
DESeq2	1	2	0	0	0	0
DESeq2	1	3	0	0	0	0
DESeq2	2	1	0.215603	0.114214	0.251378	0.23212
DESeq2	2	2	0.225522	0.115955	0.258924	0.241071
DESeq2	2	3	0.200926	0.121106	0.226632	0.213006
DESeq2	3	1	0.317826	0.102828	0.359562	0.337408
DESeq2	3	2	0.295023	0.095057	0.366911	0.327063
DESeq2	3	3	0.309166	0.0988766	0.370289	0.336978
DESeq2	4	1	0.402114	0.0919656	0.44484	0.422399
DESeq2	4	2	0.392891	0.0949304	0.419747	0.405875
DESeq2	4	3	0.390784	0.0906308	0.452772	0.419501
DESeq2	5	1	0.453589	0.0845684	0.484168	0.468379
DESeq2	5	2	0.460109	0.0836431	0.506234	0.482071
DESeq2	5	3	0.455586	0.0837508	0.497998	0.475849
DESeq2	6	1	0.517746	0.081717	0.546348	0.531663
DESeq2	6	2	0.521316	0.0805168	0.54453	0.53267
DESeq2	6	3	0.512239	0.0824585	0.541647	0.526532
DESeq2	12	1	0.698097	0.0722322	0.657434	0.677155
DESeq2	12	2	0.690644	0.0686627	0.655909	0.672829
DESeq2	12	3	0.696855	0.0719641	0.665599	0.680868
DESeq2	18	1	0.783051	0.0621479	0.717391	0.748784
DESeq2	18	2	0.779442	0.064326	0.716252	0.746513
DESeq2	18	3	0.771901	0.0659833	0.709188	0.739216
DESeq2	24	1	0.828371	0.0595422	0.743228	0.783493
DESeq2	24	2	0.8152	0.0598787	0.746794	0.779499
DESeq2	24	3	0.813898	0.0599947	0.74954	0.780394
edgeR	1	1	0.00630798	0.060195	0.0244253	0.0100265
edgeR	1	2	0.00688406	0.0579989	0.0279001	0.0110433
edgeR	1	3	0.00711078	0.0604769	0.0266106	0.0112227
edgeR	2	1	0.0121017	0.0356301	0.0684932	0.0205691
edgeR	2	2	0.0303156	0.0455247	0.120861	0.0484728
edgeR	2	3	0.0167576	0.0349561	0.0949227	0.0284863
edgeR	3	1	0.123342	0.0630974	0.272195	0.16976
edgeR	3	2	0.135676	0.0610856	0.298143	0.186487
edgeR	3	3	0.128528	0.061767	0.293942	0.178852
edgeR	4	1	0.258792	0.0652211	0.427083	0.322291
edgeR	4	2	0.254012	0.0669281	0.408555	0.31326
edgeR	4	3	0.266898	0.0616555	0.460733	0.337997
edgeR	5	1	0.344649	0.0623477	0.496266	0.406789
edgeR	5	2	0.364041	0.0608275	0.533246	0.43269
edgeR	5	3	0.349039	0.0670956	0.487229	0.406716
edgeR	6	1	0.453399	0.0710139	0.54403	0.494597
edgeR	6	2	0.439126	0.0649662	0.554577	0.490145
edgeR	6	3	0.436889	0.0660393	0.557889	0.49003
edgeR	12	1	0.677056	0.0597079	0.692342	0.684614
edgeR	12	2	0.665626	0.0576056	0.683921	0.67465
edgeR	12	3	0.670946	0.0605462	0.689837	0.68026
edgeR	18	1	0.775334	0.0552387	0.734777	0.754511
edgeR	18	2	0.776283	0.0558007	0.741068	0.758267
edgeR	18	3	0.767043	0.0579287	0.73126	0.748724
edgeR	24	1	0.826412	0.0509801	0.770422	0.797435
edgeR	24	2	0.813107	0.0538555	0.763388	0.787463
edgeR	24	3	0.810324	0.0520246	0.774083	0.791789
cuffdiff2	1	1	0.00332717	0.0358161	0.0218978	0.00577664
cuffdiff2	1	2	0.0032538	0.0327551	0.023622	0.00571973
cuffdiff2	1	3	0.00447594	0.0324471	0.0313316	0.0078329
cuffdiff2	2	1	0.0192771	0.0488784	0.0789474	0.0309877
cuffdiff2	2	2	0.026455	0.0541516	0.0935252	0.0412437
cuffdiff2	2	3	0.0202335	0.0467433	0.0865225	0.0327972
cuffdiff2	3	1	0.19607	0.106709	0.261808	0.22422
cuffdiff2	3	2	0.192038	0.107957	0.256276	0.219555
cuffdiff2	3	3	0.189708	0.112959	0.249141	0.2154
cuffdiff2	4	1	0.231337	0.0915188	0.33085	0.272286
cuffdiff2	4	2	0.227984	0.0923822	0.315594	0.264729
cuffdiff2	4	3	0.225532	0.0895497	0.335868	0.269857
cuffdiff2	5	1	0.244155	0.0764224	0.375259	0.295832
cuffdiff2	5	2	0.247316	0.0779719	0.386318	0.301571
cuffdiff2	5	3	0.253846	0.0799831	0.385464	0.306107
cuffdiff2	6	1	0.290613	0.0759976	0.430476	0.346981
cuffdiff2	6	2	0.293755	0.073726	0.438608	0.351857
cuffdiff2	6	3	0.299742	0.0777541	0.432298	0.354018
cuffdiff2	12	1	0.454275	0.0667298	0.57949	0.509299
cuffdiff2	12	2	0.433489	0.0603281	0.587219	0.498778
cuffdiff2	12	3	0.432444	0.06465	0.584675	0.497167
cuffdiff2	18	1	0.516638	0.0591091	0.635696	0.570016
cuffdiff2	18	2	0.506612	0.0562928	0.653867	0.570896
cuffdiff2	18	3	0.520131	0.0589907	0.648898	0.577423
cuffdiff2	24	1	0.562449	0.0547568	0.682793	0.616806
cuffdiff2	24	2	0.568752	0.0506154	0.709597	0.631416
cuffdiff2	24	3	0.565426	0.0537833	0.697778	0.624668
