# Supplementary material for: DEclust: A statistical approach for obtaining differential expression profiles of multiple conditions
Source: PLoS One. 2017 Nov 21;12(11):e0188285. doi: 10.1371/journal.pone.0188285 (PMC5697878; doi:10.1371/journal.pone.0188285)
Supplement: S6 Table — (XLSX) [file pone.0188285.s019.xlsx]

## Sheet: S6_Table
METHOD	REP	TPRm	TPRv	FPRm	FPRv	PPVm	PPVv	Fm	Fv	ACCm	ACCv
DESeq2	1	0	0	0	0	0	0	0	0	0.800667	0.00216025
DESeq2	2	0.304667	0.00843603	0.0196667	0.00177951	0.792333	0.0104243	0.44	0.00748331	0.846333	0.00108012
DESeq2	3	0.417667	0.00535413	0.0176667	0.00108012	0.857	0.00868907	0.561333	0.00521217	0.867667	0.000408248
DESeq2	4	0.494333	0.00285774	0.0146667	0.000408248	0.894333	0.00285774	0.636667	0.00227303	0.886333	0.00216025
DESeq2	5	0.544333	0.000408248	0.0126667	0.000408248	0.913	0.00367423	0.682	0.000707107	0.9	0.00141421
DESeq2	6	0.588667	0.00389444	0.0126667	0.000816497	0.921333	0.00511534	0.718333	0.00348807	0.907333	0.00163299
DESeq2	12	0.723333	0.00248328	0.011	0.000707107	0.941667	0.00355903	0.818667	0.00267706	0.936	0.000707107
DESeq2	18	0.793	0	0.0113333	0.000408248	0.946667	0.00216025	0.862667	0.000816497	0.949667	0.000408248
DESeq2	24	0.829667	0.00449073	0.012	0.000707107	0.945333	0.00267706	0.884	0.00324037	0.956	0.00187083
DEclust_DESeq2	1	0	0	0	0	0	0	0	0	0.800667	0.00216025
DEclust_DESeq2	2	0.439667	0.00204124	0.058	0.00187083	0.653333	0.00778888	0.525667	0.00248328	0.842667	0.00177951
DEclust_DESeq2	3	0.489667	0.0121929	0.0423333	0.00147196	0.746667	0.0107316	0.591667	0.0108704	0.863	0.00187083
DEclust_DESeq2	4	0.556333	0.00816497	0.0366667	0.000408248	0.794333	0.00362859	0.654667	0.00601387	0.881667	0.00285774
DEclust_DESeq2	5	0.595667	0.00108012	0.031	0.000707107	0.824667	0.00593015	0.692	0.00187083	0.895333	0.000408248
DEclust_DESeq2	6	0.636333	0.00348807	0.03	0.000707107	0.841667	0.00318852	0.725	0.00308221	0.902667	0.00204124
DEclust_DESeq2	12	0.762	0.00282843	0.0296667	0.000408248	0.865333	0.00147196	0.81	0.00212132	0.928667	0.00108012
DEclust_DESeq2	18	0.825333	0.000816497	0.0293333	0.000408248	0.875667	0.00108012	0.85	0	0.941667	0.000816497
DEclust_DESeq2	24	0.855333	0.00593015	0.0306667	0.000408248	0.874667	0.00163299	0.864667	0.00334166	0.946333	0.00163299
DEclust_DESeq	1	0.0366667	0.000816497	0.0156667	0.000408248	0.367667	0.00778888	0.067	0.00122474	0.795333	0.00227303
DEclust_DESeq	2	0.0853333	0.00470815	0.022	0.000707107	0.49	0.00636396	0.145333	0.00657013	0.801333	0.00108012
DEclust_DESeq	3	0.185667	0.0108244	0.027	0.00122474	0.638	0.0175071	0.287667	0.0144453	0.813667	0.00362859
DEclust_DESeq	4	0.332333	0.00334166	0.0303333	0.000408248	0.732333	0.00535413	0.457	0.003937	0.841	0.00141421
DEclust_DESeq	5	0.388	0.00561249	0.032	0	0.747333	0.00362859	0.511	0.00533854	0.853333	0.00177951
DEclust_DESeq	6	0.448667	0.00864099	0.0323333	0.00108012	0.778	0.003937	0.569	0.00578792	0.863	0.00187083
DEclust_DESeq	12	0.631	0.00578792	0.035	0.00122474	0.817333	0.000408248	0.712333	0.00362859	0.898333	0.00216025
DEclust_DESeq	18	0.712	0.00681909	0.0333333	0.000816497	0.842333	0.00248328	0.771667	0.00326599	0.916	0.00187083
DEclust_DESeq	24	0.779667	0.00285774	0.0333333	0.00147196	0.854333	0.00318852	0.815333	0.00147196	0.929333	0.00177951
DEclust_cuffdiff2	1	0.051	0.00187083	0.0223333	0.00163299	0.364	0.019532	0.0896667	0.00389444	0.793	0.00308221
DEclust_cuffdiff2	2	0.139	0.00982344	0.022	0.00141421	0.609	0.0062849	0.226	0.0134907	0.811333	0.00163299
DEclust_cuffdiff2	3	0.385	0.00367423	0.0576667	0.00163299	0.628667	0.00965229	0.477667	0.00601387	0.829333	0.00177951
DEclust_cuffdiff2	4	0.403667	0.00637704	0.042	0.000707107	0.708333	0.00481318	0.514333	0.00432049	0.846333	0.00248328
DEclust_cuffdiff2	5	0.400333	0.00147196	0.0343333	0.00163299	0.741	0.00886002	0.519667	0.00267706	0.854	0.00212132
DEclust_cuffdiff2	6	0.442667	0.00449073	0.0296667	0.000408248	0.789667	0.00216025	0.567333	0.00408248	0.864	0.000707107
DEclust_cuffdiff2	12	0.542	0.0111131	0.0263333	0.000408248	0.838	0.00494975	0.657667	0.00911958	0.887667	0.00227303
DEclust_cuffdiff2	18	0.6	0.00857321	0.0223333	0.000408248	0.869333	0.00426224	0.709667	0.00617792	0.902	0.00187083
DEclust_cuffdiff2	24	0.632333	0.00147196	0.0233333	0.00163299	0.872	0.00924662	0.733333	0.00355903	0.907667	0.000408248
edgeR	1	0.111333	0.00593015	0.0663333	0.00147196	0.295333	0.0127345	0.161333	0.00775672	0.769667	0.00389444
edgeR	2	0.205667	0.0167531	0.022	0.00187083	0.701667	0.00204124	0.318	0.0196087	0.825	0.00244949
edgeR	3	0.343667	0.00334166	0.02	0.000707107	0.813333	0.00355903	0.483333	0.00348807	0.851	0.00244949
edgeR	4	0.435333	0.00449073	0.0163333	0.000408248	0.869	0.00533854	0.58	0.003937	0.873	0.00122474
edgeR	5	0.508667	0.00248328	0.0143333	0.000408248	0.897333	0.00294392	0.649333	0.00204124	0.891333	0.00108012
edgeR	6	0.563667	0.00567157	0.015	0.00122474	0.906333	0.00575905	0.694667	0.00248328	0.900333	0.00108012
edgeR	12	0.725333	0.00216025	0.012	0.000707107	0.937667	0.00177951	0.818333	0.00177951	0.935667	0.000816497
edgeR	18	0.805667	0.00285774	0.0113333	0.000408248	0.945333	0.00147196	0.87	0.00187083	0.952	0.00122474
edgeR	24	0.842	0.00489898	0.0123333	0.000408248	0.943667	0.00216025	0.89	0.00254951	0.958333	0.00163299
DEclust_edgeR	1	0.0746667	0.00204124	0.0436667	0.00108012	0.298333	0.00540062	0.119333	0.00294392	0.780667	0.00204124
DEclust_edgeR	2	0.137333	0.0194208	0.0103333	0.00108012	0.767667	0.00788458	0.232333	0.0273892	0.820667	0.00334166
DEclust_edgeR	3	0.309	0.00367423	0.013	0.000707107	0.857333	0.00496655	0.454333	0.00389444	0.849667	0.00227303
DEclust_edgeR	4	0.425333	0.00334166	0.013	0.000707107	0.892333	0.00749444	0.575667	0.00163299	0.873667	0.00177951
DEclust_edgeR	5	0.499333	0.00432049	0.0123333	0.000408248	0.907	0.00244949	0.644	0.00353553	0.891	0.000707107
DEclust_edgeR	6	0.572667	0.00657013	0.015	0.00187083	0.906667	0.00855375	0.702	0.00324037	0.902	0.00141421
DEclust_edgeR	12	0.739667	0.00285774	0.0156667	0.000816497	0.921333	0.00348807	0.820667	0.00227303	0.935667	0.000816497
DEclust_edgeR	18	0.819667	0.00163299	0.019	0	0.915667	0.00108012	0.865	0.000707107	0.949	0.000707107
DEclust_edgeR	24	0.852333	0.00668331	0.0216667	0.00108012	0.908	0.00282843	0.879333	0.00470815	0.953	0.00244949
multiDE	2	0.049	0.00463681	0.00833333	0.000408248	0.591333	0.0182529	0.0903333	0.00749444	0.804333	0.00163299
multiDE	3	0.105667	0.00843603	0.00733333	0.000408248	0.775667	0.0157692	0.185333	0.0136443	0.812667	0.00294392
multiDE	4	0.167667	0.00326599	0.00666667	0.000816497	0.858	0.0187083	0.280333	0.00549242	0.827	0.00141421
multiDE	5	0.228333	0.0156578	0.00666667	0.000816497	0.894667	0.00819553	0.363667	0.0203142	0.842	0.000707107
multiDE	6	0.311	0.00674537	0.00633333	0.000408248	0.925333	0.00108012	0.465	0.00744983	0.856	0
multiDE	12	0.460667	0.00949561	0.00566667	0.000408248	0.953667	0.00177951	0.621	0.00868907	0.888	0.00244949
multiDE	18	0.575333	0.0124164	0.00666667	0.000816497	0.957	0.00374166	0.718333	0.00864099	0.910333	0.00108012
multiDE	24	0.644333	0.0183621	0.007	0	0.956667	0.000408248	0.769667	0.0133479	0.923	0.00463681
