# Supplementary material for: DEclust: A statistical approach for obtaining differential expression profiles of multiple conditions
Source: PLoS One. 2017 Nov 21;12(11):e0188285. doi: 10.1371/journal.pone.0188285 (PMC5697878; doi:10.1371/journal.pone.0188285)
Supplement: S7 Table — An average of 40.10 M reads was obtained from mRNA-Seq with Illumina Genome Analyzer IIx. An average of 89.61% of reads passed a quality filter, and 82.81% of those reads were uniquely mapped to mouse reference genome. (XLSX) [file pone.0188285.s020.xlsx]

## Sheet: S7_Table
	Normal skin		Papillomas		Carcinomas		Metastasis
Samples	Replicate 1	Replicate 2	Replicate 1	Replicate 2	Replicate 1	Replicate 2	Replicate 1	Replicate 2
# reads	40133148	41321764	39146671	40790238	40500492	41275570	37819465	39833125
# passed	35446518	37002801	35360696	36024516	35651129	36937481	34235323	36688396
% passed	88.32	89.55	90.33	88.32	88.27	89.49	90.52	92.11
# mapped	29260581	31015376	28866123	27802980	29631879	31901997	28255455	31387689
% mapped	82.54	83.82	81.63	77.18	82.88	86.37	82.53	85.55
