# Supplementary material for: DEclust: A statistical approach for obtaining differential expression profiles of multiple conditions
Source: PLoS One. 2017 Nov 21;12(11):e0188285. doi: 10.1371/journal.pone.0188285 (PMC5697878; doi:10.1371/journal.pone.0188285)
Supplement: S10 Table — The column “# genes” represents the number of genes for each cluster. In this table, the ‘N’ means normal skin, ‘P’ means papilloma, ‘C’ means carcinoma, and ‘M’ means metastatic tumor. The six-dimensional patterns are corresponding to the pairwise DET profiles for each cluster. The first dimension, ‘NP’, denotes the statistical profile between normal skin and papilloma in certain cluster. The reference condition is whichever character comes first, so the first dimension is 1 if the expression level in papilloma is significantly higher than that in normal skin. The column “Explanation” represents an interpretation of the pairwise DET profile, and the column “GSEA Hallmarks” shows the top three hallmarks for each cluster. (XLSX) [file pone.0188285.s023.xlsx]

## Sheet: S10_Table
Cluster	# genes	6 dim pattern						Explanation	GSEA Hallmarks
		NP	NC	NM	PC	PM	CM
1	373							P > M	MTORC1_SIGNALING
		(0	0	0	0	-1	0)		E2F_TARGETS
									MYC_TARGETS_V1
2	96							P > C	ADIPOGENESIS
		(0	0	0	-1	0	0)		MITOTIC_SPINDLE
									ESTROGEN_RESPONSE_EARLY
3	117							C < M	HEME_METABOLISM
		(0	0	0	0	0	1)		XENOBIOTIC_METABOLISM
									--
4	727							N < P	E2F_TARGETS
		(1	0	0	0	0	0)		MTORC1_SIGNALING
									MYC_TARGETS_V1
5	345							N < P	E2F_TARGETS
		(1	0	0	0	-1	0)	P > M	MYC_TARGETS_V1
									MTORC1_SIGNALING
6	965							N > C	MYOGENESIS
		(0	-1	-1	0	0	0)	N > M	ESTROGEN_RESPONSE_LATE
									HYPOXIA
7	328							N > C	ADIPOGENESIS
		(0	-1	0	0	0	0)		PI3K_AKT_MTOR_SIGNALING
									COMPLEMENT
8	721							N > P	MYOGENESIS
		(-1	0	0	0	0	0)		INTERFERON_GAMMA_RESPONSE
									EPITHELIAL_MESENCHYMAL_TRANSITION
9	143							N > M	G2M_CHECKPOINT
		(0	0	-1	0	0	0)		HEME_METABOLISM
									MYOGENESIS
10	490							N < M	COMPLEMENT
		(0	0	1	0	1	0)	P < M	COAGULATION
									ESTROGEN_RESPONSE_EARLY
11	742							P < M	BILE_ACID_METABOLISM
		(0	0	0	0	1	0)		UV_RESPONSE_DN
									INTERFERON_GAMMA_RESPONSE
12	238							N < M	XENOBIOTIC_METABOLISM
		(0	0	1	0	0	0)		ADIPOGENESIS
									REACTIVE_OXIGEN_SPECIES_PATHWAY
13	140							P < C	INFLAMMATORY_RESPONSE
		(0	0	0	1	0	0)		COMPLEMENT
									IL6_JAK_STAT3_SIGNALING
14	46							C > M	EPITHELIAL_MESENCHYMAL_TRANSITION
		(0	0	0	0	0	-1)		--
									--
15	577							N < C	EPITHELIAL_MESENCHYMAL_TRANSITION
		(0	1	1	0	0	0)	N < M	KRAS_SIGNALING_UP
									INFLAMMATORY_RESPONSE
16	536							N < C	EPITHELIAL_MESENCHYMAL_TRANSITION
		(0	1	0	0	0	0)		KRAS_SIGNALING_UP
									INFLAMMATORY_RESPONSE
