# Supplementary material for: DEclust: A statistical approach for obtaining differential expression profiles of multiple conditions
Source: PLoS One. 2017 Nov 21;12(11):e0188285. doi: 10.1371/journal.pone.0188285 (PMC5697878; doi:10.1371/journal.pone.0188285)
Supplement: S11 Table — In the same manner as S10 Table, the ‘N’, ‘P’, ‘C’, and ‘M’ are corresponding to the normal skin, papilloma, carcinoma, and metastatic tumor, relatively. (XLSX) [file pone.0188285.s024.xlsx]

## Sheet: S11_Table
Cluster	# genes	6 dim pattern						Explanation	GSEA Hallmarks
		NP	NC	NM	PC	PM	CM
1	1250							NA	MYOGENESIS
		(0	0	0	0	0	0)		ESTROGEN_RESPONSE_EARLY
									ESTROGEN_RESPONSE_LATE
2	34							NA	--
		(0	0	0	0	0	0)		--
									--
3	95							NA	UV_RESPONSE_DN
		(0	0	0	0	0	0)		EPITHELIAL_MESENCHYMAL_TRANSITION
									INFLAMMATORY_RESPONSE
4	125							NA	FATTY_ACID_METABOLISM
		(0	0	0	0	0	0)		ADIPOGENESIS
									KRAS_SIGNALING_DN
5	47							NA	--
		(0	0	0	0	0	0)		--
									--
6	675							NA	HEME_METABOLISM
		(0	0	0	0	0	0)		UV_RESPONSE_DN
									TNFA_SIGNALING_VIA_NFKB
7	634							NA	XENOBIOTIC_METABOLISM
		(0	0	0	0	0	0)		ESTROGEN_RESPONSE_EARLY
									COAGULATION
8	376							NA	KRAS_SIGNALING_UP
		(0	0	0	0	0	0)		INTERFERON_GAMMA_RESPONSE
									INTERFERON_ALPHA_RESPONSE
9	97							NA	TGF_BETA_SIGNALING
		(0	0	0	0	0	0)		UV_RESPONSE_DN
									INFLAMMATORY_RESPONSE
10	346							NA	FATTY_ACID_METABOLISM
		(0	0	0	0	0	0)		BILE_ACID_METABOLISM
									INTERFERON_ALPHA_RESPONSE
11	508							NA	EPITHELIAL_MESENCHYMAL_TRANSITION
		(0	0	0	0	0	0)		INFLAMMATORY_RESPONSE
									KRAS_SIGNALING_UP
12	534							NA	EPITHELIAL_MESENCHYMAL_TRANSITION
		(0	0	0	0	0	0)		KRAS_SIGNALING_UP
									INFLAMMATORY_RESPONSE
13	157							NA	CHOLESTEROL_HOMEOSTASIS
		(0	0	0	0	0	0)		XENOBIOTIC_METABOLISM
									APICAL_JUNCTION
14	303							NA	XENOBIOTIC_METABOLISM
		(0	0	0	0	0	0)		TGF_BETA_SIGNALING
									ADIPOGENESIS
15	315							NA	G2M_CHECKPOINT
		(0	0	0	0	0	0)		E2F_TARGETS
									MITOTIC_SPINDLE
16	1088							NA	E2F_TARGETS
		(0	0	0	0	0	0)		MYC_TARGETS_V1
									MTORC1_SIGNALING
