# Supplementary material for: DEclust: A statistical approach for obtaining differential expression profiles of multiple conditions
Source: PLoS One. 2017 Nov 21;12(11):e0188285. doi: 10.1371/journal.pone.0188285 (PMC5697878; doi:10.1371/journal.pone.0188285)
Supplement: S12 Table — (XLSX) [file pone.0188285.s025.xlsx]

## Sheet: S12_Table
substance number	Papillomas (㎣)	Carcinomas (㎣)	Metastatic tumors (㎣)
390	33.5103	904.779	523.599
398	523.599	1767.15	696.91
